# Supplementary material for: Evaluation of Toxicity and Efficacy of Inotodiol as an Anti-Inflammatory Agent Using Animal Model
Source: Molecules. 2022 Jul 23;27(15):4704. doi: 10.3390/molecules27154704 (PMC9331631; doi:10.3390/molecules27154704)
Supplement: Supplementary file 1 [file molecules-27-04704-s001.zip]

Archive with 1 entries (1 files):
- molecules-1796447-SI.pdf
